# Supplementary material for: Genome-wide association mapping of soybean chlorophyll traits based on canopy spectral reflectance and leaf extracts
Source: BMC Plant Biol. 2016 Aug 4;16:174. doi: 10.1186/s12870-016-0861-x (PMC4973047; doi:10.1186/s12870-016-0861-x)
Supplement: Additional file 1: Table S1. — List of significant SNP markers for extractable chlorophyll a (eChl_A), chlorophyll b (eChl_B), total chlorophyll (eChl_T) and chlorophyll a/b ratio (eChl_R). (XLSX 17 kb) [file 12870_2016_861_MOESM1_ESM.xlsx]

## Sheet: S1
Loci	SNPs	Marker	Chromosome	Site	MAF	Major Allele	Minor Allele	-LOG10(P)	R2 (%)	Trait
eChl_A
1	1	BARC_1.01_Gm_04_382134_A_G	Gm_04	382134	0.31422	A	G	3.232	3.658	eChl_A
2	2	BARC_1.01_Gm_04_45147931_C_A	Gm_04	45147931	0.183066	A	C	3.38792	3.882	eChl_A
3	3	BARC_1.01_Gm_05_9081936_A_G	Gm_05	9081936	0.0958904	A	G	3.38792	3.882	eChl_A
4	4	BARC_1.01_Gm_07_17362808_A_G	Gm_07	17362808	0.349206	G	A	3.33763	3.801	eChl_A
5	5	BARC_1.01_Gm_08_42324395_T_G	Gm_08	42324395	0.161364	T	G	3.52698	4.091	eChl_A
6	6	BARC_1.01_Gm_09_800177_A_G	Gm_09	800177	0.0657596	A	G	3.2341	3.692	eChl_A
7	7	BARC_1.01_Gm_10_17750171_G_A	Gm_10	17750171	0.153499	G	A	3.2341	3.692	eChl_A
8	8	BARC_1.01_Gm_10_40258740_G_A	Gm_10	40258740	0.475	A	G	3.232	3.658	eChl_A
9	9	BARC_1.01_Gm_10_4416883_T_C	Gm_10	4416883	0.409611	T	C	3.25145	3.775	eChl_A
10	10	BARC_1.01_Gm_15_11712082_A_G	Gm_15	11712082	0.238095	A	G	3.65565	4.233	eChl_A
11	11	BARC_1.01_Gm_18_9284632_A_G	Gm_18	9284632	0.209677	A	G	4.38336	5.379	eChl_A
	12	BARC_1.01_Gm_18_9433511_C_T	Gm_18	9433511	0.21267	C	T	5.00519	6.13	eChl_A
	13	BARC_1.01_Gm_18_9474722_G_T	Gm_18	9474722	0.210526	G	T	4.72888	5.837	eChl_A
	14	BARC_1.01_Gm_18_9483569_A_G	Gm_18	9483569	0.211628	A	G	3.25145	3.775	eChl_A
	15	BARC_1.01_Gm_18_9603626_A_C	Gm_18	9603626	0.206818	A	C	4.77526	5.836	eChl_A
	16	BARC_1.01_Gm_18_9625531_A_G	Gm_18	9625531	0.228311	A	G	3.24371	3.691	eChl_A
	17	BARC_1.01_Gm_18_9676741_G_A	Gm_18	9676741	0.199546	G	A	3.87501	4.544	eChl_A
12	18	BARC_1.01_Gm_19_36789644_A_G	Gm_19	36789644	0.106335	A	G	3.24371	3.691	eChl_A
13	19	BARC_1.01_Gm_19_47069443_T_C	Gm_19	47069443	0.297052	C	T	3.81799	4.456	eChl_A
	20	BARC_1.01_Gm_19_47089771_A_C	Gm_19	47089771	0.3	C	A	3.63233	4.207	eChl_A
14	21	BARC_1.01_Gm_20_45190334_G_A	Gm_20	45190334	0.118182	G	A	3.33763	3.801	eChl_A
	22	BARC_1.01_Gm_20_45432499_G_A	Gm_20	45432499	0.0952381	G	A	3.2341	3.692	eChl_A
	23	BARC_1.01_Gm_20_45515007_C_T	Gm_20	45515007	0.0950226	C	T	3.52698	4.091	eChl_A
eChl_B
1	1	BARC_1.01_Gm_05_1717646_T_C	Gm_05	1717646	0.213636	T	C	3.32805	3.1	eChl_B
2	2	BARC_1.01_Gm_10_17750171_G_A	Gm_10	17750171	0.153499	G	A	3.34486	3.35	eChl_B
3	3	BARC_1.01_Gm_10_4416883_T_C	Gm_10	4416883	0.409611	T	C	3.32805	3.21	eChl_B
4	4	BARC_1.01_Gm_15_11382431_A_G	Gm_15	11382431	0.29638	A	G	4.07438	4.846	eChl_B
	5	BARC_1.01_Gm_15_11384008_T_G	Gm_15	11384008	0.272727	T	G	3.5119	4.072	eChl_B
	6	BARC_1.01_Gm_15_11647696_A_G	Gm_15	11647696	0.166287	A	G	3.41065	3.92	eChl_B
	7	BARC_1.01_Gm_15_11712082_A_G	Gm_15	11712082	0.238095	A	G	5.0004	6.13	eChl_B
5	8	BARC_1.01_Gm_18_9284632_A_G	Gm_18	9284632	0.209677	A	G	3.95343	4.836	eChl_B
	9	BARC_1.01_Gm_18_9433511_C_T	Gm_18	9433511	0.21267	C	T	4.59218	5.57	eChl_B
	10	BARC_1.01_Gm_18_9474722_G_T	Gm_18	9474722	0.210526	G	T	4.24184	5.17	eChl_B
	11	BARC_1.01_Gm_18_9603626_A_C	Gm_18	9603626	0.206818	A	C	4.39956	5.314	eChl_B
	12	BARC_1.01_Gm_18_9676741_G_A	Gm_18	9676741	0.199546	G	A	3.34486	3.835	eChl_B
6	13	BARC_1.01_Gm_19_36789644_A_G	Gm_19	36789644	0.106335	A	G	3.32805	3.821	eChl_B
7	14	BARC_1.01_Gm_20_45190334_G_A	Gm_20	45190334	0.118182	G	A	3.57476	4.186	eChl_B
	15	BARC_1.01_Gm_20_45228564_G_T	Gm_20	45228564	0.125285	G	T	3.57476	4.186	eChl_B
eChl_R
1	1	BARC_1.01_Gm_01_52570528_T_C	Gm_01	52570528	0.352273	T	C	3.99	4.733	eChl_R
	2	BARC_1.01_Gm_01_52792053_G_A	Gm_01	52792053	0.336364	G	A	3.89551	4.654	eChl_R
2	3	BARC_1.01_Gm_04_8798975_T_C	Gm_04	8798975	0.240909	T	C	3.24118	3.667	eChl_R
	4	BARC_1.01_Gm_04_8810653_A_C	Gm_04	8810653	0.323529	A	C	3.25426	3.683	eChl_R
3	5	BARC_1.01_Gm_05_2630283_A_G	Gm_05	2630283	0.103211	A	G	3.27401	3.874	eChl_R
4	6	BARC_1.01_Gm_06_13539126_C_T	Gm_06	13539126	0.365079	C	T	3.27671	3.931	eChl_R
5	7	BARC_1.01_Gm_07_35736677_G_A	Gm_07	35736677	0.46697	A	G	4.00529	4.819	eChl_R
6	8	BARC_1.01_Gm_08_43416504_G_A	Gm_08	43416504	0.174208	A	G	3.21779	3.631	eChl_R
7	9	BARC_1.01_Gm_15_3023905_C_T	Gm_15	3023905	0.204082	C	T	3.28214	3.732	eChl_R
8	10	BARC_1.01_Gm_15_48027033_G_A	Gm_15	48027033	0.43508	G	A	3.24564	3.669	eChl_R
	11	BARC_1.01_Gm_15_48028533_G_A	Gm_15	48028533	0.434091	G	A	3.2313	3.661	eChl_R
9	12	BARC_1.01_Gm_17_12050653_A_G	Gm_17	12050653	0.331818	A	G	5.14368	6.314	eChl_R
10	13	BARC_1.01_Gm_19_5687583_C_T	Gm_19	5687583	0.109091	C	T	3.3957	3.917	eChl_R
	14	BARC_1.01_Gm_19_5690696_T_C	Gm_19	5690696	0.106335	T	C	3.42771	3.915	eChl_R
