# Supplementary material for: Genome-wide association mapping of soybean chlorophyll traits based on canopy spectral reflectance and leaf extracts
Source: BMC Plant Biol. 2016 Aug 4;16:174. doi: 10.1186/s12870-016-0861-x (PMC4973047; doi:10.1186/s12870-016-0861-x)
Supplement: Additional file 2: Table S2. — List of significant SNP markers identified based on three chlorophyll determination methods namely extractable chlorophyll (eChl_T), and wavelet transformed spectral reflectance total chlorophyll (tChl_T) and spectral reflectance index total chlorophyll (iChl_T). (XLSX 16 kb) [file 12870_2016_861_MOESM2_ESM.xlsx]

## Sheet: S2
Loci	SNPs	Marker	Chromosome	Site	MAF	Major Allele	Minor Allele	-LOG10(P)	R2 (%)	Trait
eChl_T
1	1	BARC_1.01_Gm_04_382134_A_G	Gm_04	382134	0.31422	A	G	3.43685	3.657	eChl_T
2	2	BARC_1.01_Gm_04_45147931_C_A	Gm_04	45147931	0.183066	A	C	3.38722	3.372	eChl_T
3	3	BARC_1.01_Gm_05_1717646_T_C	Gm_05	1717646	0.213636	T	C	3.31366	3.796	eChl_T
4	4	BARC_1.01_Gm_05_9081936_A_G	Gm_05	9081936	0.0958904	A	G	3.39073	3.893	eChl_T
5	5	BARC_1.01_Gm_07_17362808_A_G	Gm_07	17362808	0.349206	G	A	3.33124	3.449	eChl_T
6	6	BARC_1.01_Gm_08_42324395_T_G	Gm_08	42324395	0.161364	T	G	3.70174	4.346	eChl_T
7	7	BARC_1.01_Gm_09_800177_A_G	Gm_09	800177	0.0657596	A	G	3.46509	3.538	eChl_T
8	8	BARC_1.01_Gm_10_40258740_G_A	Gm_10	40258740	0.475	A	G	3.32953	3.577	eChl_T
9	9	BARC_1.01_Gm_10_4416883_T_C	Gm_10	4416883	0.409611	T	C	3.49526	3.719	eChl_T
10	10	BARC_1.01_Gm_15_11382431_A_G	Gm_15	11382431	0.29638	A	G	3.33026	3.609	eChl_T
	11	BARC_1.01_Gm_15_11712082_A_G	Gm_15	11712082	0.238095	A	G	3.6552	4.239	eChl_T
11	12	BARC_1.01_Gm_16_27901019_C_A	Gm_16	27901019	0.10158	C	A	3.23072	3.66	eChl_T
12	13	BARC_1.01_Gm_18_9284632_A_G	Gm_18	9284632	0.209677	A	G	4.42908	5.459	eChl_T
	14	BARC_1.01_Gm_18_9433511_C_T	Gm_18	9433511	0.21267	C	T	4.96811	6.089	eChl_T
	15	BARC_1.01_Gm_18_9474722_G_T	Gm_18	9474722	0.210526	G	T	4.65431	5.751	eChl_T
	16	BARC_1.01_Gm_18_9483569_A_G	Gm_18	9483569	0.211628	A	G	3.3026	3.726	eChl_T
	17	BARC_1.01_Gm_18_9603626_A_C	Gm_18	9603626	0.206818	A	C	4.76779	5.832	eChl_T
	18	BARC_1.01_Gm_18_9625531_A_G	Gm_18	9625531	0.228311	A	G	3.27531	3.457	eChl_T
	19	BARC_1.01_Gm_18_9676741_G_A	Gm_18	9676741	0.199546	G	A	3.99983	4.726	eChl_T
13	20	BARC_1.01_Gm_19_36789644_A_G	Gm_19	36789644	0.106335	A	G	3.26178	3.719	eChl_T
14	21	BARC_1.01_Gm_19_47069443_T_C	Gm_19	47069443	0.297052	C	T	3.65699	4.243	eChl_T
	22	BARC_1.01_Gm_19_47089771_A_C	Gm_19	47089771	0.3	C	A	3.42917	3.938	eChl_T
15	23	BARC_1.01_Gm_20_45190334_G_A	Gm_20	45190334	0.118182	G	A	3.44687	4.022	eChl_T
	24	BARC_1.01_Gm_20_45228564_G_T	Gm_20	45228564	0.125285	G	T	3.43462	3.601	eChl_T
	25	BARC_1.01_Gm_20_45432499_G_A	Gm_20	45432499	0.0952381	G	A	3.21915	3.683	eChl_T
	26	BARC_1.01_Gm_20_45515007_C_T	Gm_20	45515007	0.0950226	C	T	3.4608	3.615	eChl_T
tChl_T
1	1	BARC_1.01_Gm_03_38359850_C_T	Gm_03	38359850	0.332579	C	T	3.24564	3.669	tChl_T
2	2	BARC_1.01_Gm_03_7856828_A_G	Gm_03	7856828	0.193182	G	A	3.4375	4.01	tChl_T
3	3	BARC_1.01_Gm_05_41445765_A_G	Gm_05	41445765	0.0521542	G	A	3.28214	3.732	tChl_T
	4	BARC_1.01_Gm_05_41455888_A_G	Gm_05	41455888	0.0565611	G	A	3.20428	3.687	tChl_T
	5	BARC_1.01_Gm_05_41469190_A_G	Gm_05	41469190	0.0564334	G	A	3.31553	3.763	tChl_T
4	6	BARC_1.01_Gm_06_50142804_G_A	Gm_06	50142804	0.224771	G	A	3.44834	4.048	tChl_T
5	7	BARC_1.01_Gm_08_42321866_A_G	Gm_08	42321866	0.223235	A	G	3.2313	3.661	tChl_T
	8	BARC_1.01_Gm_08_42324395_T_G	Gm_08	42324395	0.161364	T	G	4.15437	4.927	tChl_T
6	9	BARC_1.01_Gm_09_4833261_T_C	Gm_09	4833261	0.163265	T	C	3.48253	3.999	tChl_T
7	10	BARC_1.01_Gm_10_34990419_T_C	Gm_10	34990419	0.154545	T	C	3.73802	4.378	tChl_T
8	11	BARC_1.01_Gm_15_11712082_A_G	Gm_15	11712082	0.238095	A	G	3.21779	3.631	tChl_T
9	12	BARC_1.01_Gm_18_13066700_G_A	Gm_18	13066700	0.337104	G	A	3.29557	3.736	tChl_T
	13	BARC_1.01_Gm_18_13080290_C_T	Gm_18	13080290	0.33713	C	T	3.30004	3.778	tChl_T
10	14	BARC_1.01_Gm_19_36789644_A_G	Gm_19	36789644	0.106335	A	G	3.28396	3.747	tChl_T
11	15	BARC_1.01_Gm_20_34934762_C_T	Gm_20	34934762	0.0812641	C	T	3.40935	3.89	tChl_T
12	16	BARC_1.01_Gm_20_45432499_G_A	Gm_20	45432499	0.0952381	G	A	4.94409	6.036	tChl_T
	17	BARC_1.01_Gm_20_45460065_T_C	Gm_20	45460065	0.0856481	T	C	3.27671	3.931	tChl_T
	18	BARC_1.01_Gm_20_45515007_C_T	Gm_20	45515007	0.0950226	C	T	4.94051	6.015	tChl_T
	19	BARC_1.01_Gm_20_45686932_T_G	Gm_20	45686932	0.0840909	T	G	4.76472	5.781	tChl_T
	20	BARC_1.01_Gm_20_45704109_G_A	Gm_20	45704109	0.0842825	G	A	4.52385	5.581	tChl_T
iChl_T
1	1	BARC_1.01_Gm_02_47790307_C_T	Gm_02	47790307	0.160633	T	C	4.32524	5.188	iChl_T
	2	BARC_1.01_Gm_02_47798190_T_C	Gm_02	47798190	0.0950226	C	T	3.54207	4.215	iChl_T
	3	BARC_1.01_Gm_02_47802231_T_C	Gm_02	47802231	0.131519	C	T	4.84348	5.957	iChl_T
2	4	BARC_1.01_Gm_08_42324395_T_G	Gm_08	42324395	0.161364	T	G	3.22403	3.344	iChl_T
3	5	BARC_1.01_Gm_08_7135505_G_A	Gm_08	7135505	0.345455	G	A	3.69486	4.44	iChl_T
4	6	BARC_1.01_Gm_10_34990419_T_C	Gm_10	34990419	0.154545	T	C	3.5868	4.233	iChl_T
5	7	BARC_1.01_Gm_11_9393129_G_A	Gm_11	9393129	0.103448	G	A	3.43459	4.071	iChl_T
6	8	BARC_1.01_Gm_14_10298490_C_T	Gm_14	10298490	0.172336	C	T	3.62897	4.242	iChl_T
	9	BARC_1.01_Gm_14_10299101_C_T	Gm_14	10299101	0.170843	C	T	3.37025	3.916	iChl_T
	10	BARC_1.01_Gm_14_10301411_T_C	Gm_14	10301411	0.173516	T	C	3.64336	4.269	iChl_T
	11	BARC_1.01_Gm_14_10304752_T_C	Gm_14	10304752	0.170068	T	C	4.12266	4.982	iChl_T
7	12	BARC_1.01_Gm_15_11712082_A_G	Gm_15	11712082	0.238095	A	G	3.47748	4.021	iChl_T
8	13	BARC_1.01_Gm_18_13087922_T_C	Gm_18	13087922	0.321267	T	C	3.47748	4.021	iChl_T
	14	BARC_1.01_Gm_18_13112227_T_G	Gm_18	13112227	0.312644	T	G	3.30816	3.846	iChl_T
9	15	BARC_1.01_Gm_19_36789644_A_G	Gm_19	36789644	0.106335	A	G	3.43459	4.071	iChl_T
10	16	BARC_1.01_Gm_19_47069443_T_C	Gm_19	47069443	0.297052	C	T	3.30816	3.846	iChl_T
11	17	BARC_1.01_Gm_20_45432499_G_A	Gm_20	45432499	0.0952381	G	A	3.22403	3.944	iChl_T
	18	BARC_1.01_Gm_20_45515007_C_T	Gm_20	45515007	0.0950226	C	T	3.30816	3.846	iChl_T
